# Supplementary material for: Diagnosis and Characterization of Plant Viruses Using HTS to Support Virus Management and Tomato Breeding
Source: Viruses. 2024 May 31;16(6):888. doi: 10.3390/v16060888 (PMC11209215; doi:10.3390/v16060888)
Supplement: Supplementary file 1 [file viruses-16-00888-s001.zip]

Archive with 5 entries (5 files):
- Supplementary materials/Figure S1.pdf
- Supplementary materials/Figure S2.pdf
- Supplementary materials/Figure S3.pdf
- Supplementary materials/Figure S4.pdf
- Supplementary materials/Table S1.xlsx
